# Supplementary material for: Effect of Malaria on Blood Levels of Vitamin E: A Systematic Review and Meta-Analysis
Source: Nutrients. 2023 Aug 5;15(15):3472. doi: 10.3390/nu15153472 (PMC10421180; doi:10.3390/nu15153472)
Supplement: Supplementary file 1 [file nutrients-15-03472-s001.zip]

Archive with 5 entries (5 files):
- nutrients-2490768-Supplementary Figure S1. Malaria vs. uninfected controls_confunnel.tif
- Table S1. Search terms.docx
- Table S2. Details of the included studies_15-7-2023.xlsx
- Table S3. Quality of included studies.xls
- Table S4. Meta-regression results.docx
