# Supplementary material for: Effect of Malaria on Blood Levels of Vitamin E: A Systematic Review and Meta-Analysis
Source: Nutrients. 2023 Aug 5;15(15):3472. doi: 10.3390/nu15153472 (PMC10421180; doi:10.3390/nu15153472)
Supplement: Supplementary file 1 [file nutrients-15-03472-s001.zip › Table S2. Details of the included studies_15-7-2023.xlsx]

## Sheet: Sheet1
							Effect of malaria on blood levels of vitamin E: A systematic review and meta-analysis Running title: Vitamin E and malaria Manas Kotepui1, Frederick Ramirez Masangkay2, Aongart Mahittikorn*3, Kwuntida Uthaisar Kotepui1* 1Medical Technology, School of Allied Health Sciences, Walailak University, Tha Sala, Nakhon Si Thammarat, Thailand 2Department of Medical Technology, Faculty of Pharmacy, Santo T…
							Table S2. Details of the included studies
No.	Authors	Publication year	Study design	Study location	Continent	Year of conduction	Participants (n)	Participant group	Plasmodium spp.	Mean age in any groups	Age range (years)	Clinical malaria	Clinical malaria (symptomatic or asymptomatic)	Qualitative synthesis of vitamin E	Vitamin E (mean, SD) or median with range (mg/dl)	Parasitemia in each groups (parasites/uL)	Method for malaria	Method for Vitamin E	Form of vitamin E
1	Abdullahi et al., 2021	2021	Case-control study	Nigeria	Africa	2019	Children (165)	Children	P. falciparum	Mild (45): 8.5 ± 1.9, Moderate (40): 9.2 ± 2.3, Severe (40): 9.8 ± 2.2, Control (40): 8.5 ± 1.5	5–12 years	Symptomatic malaria (severe and non-severe)	Symptomatic malaria	No difference in the serum vitamin E levels between groups of participants	Mild (45): 0.89 ± 0.29 mg/dL, moderate (40): 0.83 ± 0.21 mg/dL, severe (40): 0.79 ± 0.18 mg/dL, control (40): 0.88 ± 0.13 mg/dL	Mild (45): 2754 ± 125, Moderate (40): 16,254 ± 2520, Severe (40): 227,651 ± 14,533	Microscopy	ELISA (Catalogue code: UNEB0052; ElisaGenie ®, London UK)	Alpha-tocopherol
2	Abubakar et al., 2016	2016	Cross-sectional study	Nigeria	Africa	2014	Malaria (80), uninfected controls (80)	Children	P. falciparum	Not specified	1–10 years	Not defined	Not defined	Vitamin E levels was significantly decreased in malaria as compared to uninfected controls	Male malaria patients (48): 2.47±0.16 mg/dL, female malaria patients (32): 2.21±0.16 mg/dL, male controls (48): 4.63±0.16 mg/dL, female controls (32): 4.85±0.21 mg/dL	Not specified	Microscopy	Emmerie-Engel method (Quiafe et al., 1949)	Vitamin E (form is not specified)
3	Adelekan et al., 1997	1997	Case-control study	Nigeria	Africa		Malaria (46), uninfected controls (19)	Children	Not specified	Not specified	8-96 months	Symptomatic malaria	Symptomatic malaria	Vitamin E levels was significantly decreased in malaria as compared to uninfected controls	Malaria: WAZ> -2 (22): 6.79 (1.56-15.17) umol/L, WAZ< -2 (24): 6.34 (2.45-13.51) umol/L; Controls: WAZ> -2 (11): 13.26 (6.19-22.68) umol/L, WAZ< -2 (9): 14.39 (9.93-20.49) umol/L	Not specified	Microscopy	HPLC	Alpha-tocopherol
4	Aghedo et al., 2013	2013	Case-control study	Nigeria	Africa	2009-2010	Malaria (130), uninfected controls (40)	Children	P. falciparum	Not specified	2–60 months	Symptomatic malaria (non-severe malaria)	Symptomatic malaria	Vitamin E levels was significantly decreased in malaria as compared to uninfected controls	Malaria (130): 0.61 ± 0.02 mg/dL, uninfected controls (40): 1.31 ± 0.04 mg/dL	Malaria (130): 4529.45 ± 1237.50	Microscopy	Neild and Person (1967)	Total tocopherols
5	Asaolu MF and Igbaakin PA, 2009	2009	Case-control study	Nigeria	Africa	Not specified	Pregnant women: malaria (190), non-malaria (100)	Pregnant women	P. falciparum	Not specified	Not specified	Not defined	Not defined	Vitamin E levels was significantly decreased in malaria as compared to uninfected controls	Malaria (70): 0.46 ±0.21 mg/dl, Uninfected controls (90): 0.15 ± 0.14 mg/dl	Not specified	Microscopy	Not specified	Vitamin E (form is not specified)
6	Carbonneau et al., 1994	1994	Cross-sectional study	France	Europe	Not specified	Malaria patients (28), healthy controls (30)	Adults	P. falciparum, P. vivax, P.ovale	Not specified	19–59 years	Symptomatic malaria	Symptomatic malaria	Vitamin E levels was significantly decreased in malaria as compared to uninfected controls	Malaria patients (28); 16.69 ± 0.87 μmol/l, healthy controls (30); 28.52 ± 1.87 μmol/l	Not specified	Not specified	Yagi K (1984)	Vitamin E (form is not specified)
7	Das BS and Nanda NK, 1999	1999	Cohort study	India	Asia	1994-1995	Patients with P. falciparum malaria (102), controls (50)	Children	P. falciparum	Patients with P. falciparum malaria(102): 7.91 ± 2.68, controls (50): 7.38 ± 2.62	2–12 years	Symptomatic malaria	Symptomatic malaria	Vitamin E levels was significantly decreased in malaria as compared to uninfected controls	Patients with P. falciparum malaria(102) at Initial examination: 13.3 ± 2.4 nmol/g Hb, at Follow-up examination: 18.6 ± 3.5, controls (50): 18.9 ± 4.8 nmol/g Hb	Not specified	Microscopy	HPLC	Alpha-tocopherol
8	Das et al., 1996	1996	Case-control study	India	Asia	1992-1993	Malaria (50), mild malaria (50), uninfected controls (50)	Children	P. falciparum	Not specified	2–11 years	Symptomatic malaria (severe and non-severe)	Symptomatic malaria	1. Vitamin E levels was significantly decreased in malaria as compared to uninfected controls. 2. Vitamin E levels was significantly decreased in severe malaria as compared to non-severe malaria.	Severe malaria (50): median 7.33 (2.61-18.42) umol/L; mild malaria (50): 11.53 (3.26-24.08) umol/L; uninfected controls (50): 17.71 (6.48-28.08) umol/L	Severe malaria (50): median 2.4% (0.3%-23.7%), mild malaria (50): 0.8% (0.2%-3.7%)	Microscopy	Thurnham et al. (1988)	Alpha-tocopherol
9	Davis et al., 1994	1994	Cohort study	Vietnam	Asia	1992	Malaria (24), uninfected controls (10)	Adults	P. falciparum	Malaria (80): 34.9, uninfected controls (60): 33.3	Not specified	Symptomatic malaria (severe malaria)	Symptomatic malaria	Vitamin E levels was significantly decreased in malaria as compared to uninfected controls	Malaria patients (24): 7.6 ± 5.6 umol/L, uninfected controls (10): 19.3 ± 4.7 umol/L	21900	Microscopy	Not specified	Vitamin E (form is not specified)
10	Delmas-Beauvieux et al., 1995	1995	Cross-sectional study	France	Europe	Not specified	Acute malaria (28), healthy controls (26)	Adults	P. falciparum		20-55 years	Symptomatic malaria	Symptomatic malaria	Vitamin E levels was significantly decreased in malaria as compared to uninfected controls	Not specified	Not specified	Microscopy	Melin et al., 1992	Alpha-tocopherol
11	Ekeanyanwu et al., 2009	2009	Cross-sectional study	Nigeria	Africa	2009	Malaria (43), uninfected controls (22)	Children	P. falciparum	Not specified	1–12 years	Symptomatic malaria	Symptomatic malaria	Vitamin E levels was significantly decreased in malaria as compared to uninfected controls	Children with malaria (43): 0.82±0.38 mg/dl, uninfected controls (22): 0.96 ± 0.22 mg/dl	Children aged 0-5 years (11): 7379.82±918.99, Children aged 6-12 years (31): 5026.19±1514.58	Microscopy	Kaser and Stekol (1943)	Vitamin E (form is not specified)
12	Griffiths et al., 2001	2001	Case-control study	Kenya	Africa	Not specified	Severe malaria (18), malarial anemia (21), non-stratified malaria (39), healthy controls (30)	Children	P. falciparum	Severe malaria (18): 2.2, malarial anemia (21): 2.3, non-stratified malaria (39): 2.3, healthy controls (30): 1.8	1–6 years	Symptomatic malaria (severe malaria)	Symptomatic malaria	Plasma: 1. No difference in vitamin E levels between malaria and uninfected controls. 2. No difference in vitamin E levels between severe malaria and non-stratified malaria. Membrane: 1. Vitamin E levels was significantly decreased in malaria as compared to uninfected controls.	Plasma: Severe malaria (18): 12.7 ± 1.29 umol/L, malarial anemia (21): 13 ± 1.06 umol/L, non-stratified malaria (39): 12.9 ± 0.81 umol/L, healthy controls (30): 11.7 ± 0.84 umol/L; Membrane: Severe malaria (18): 1.83 ± 0.22 mmol/mg protein, malarial anemia (21): 1.46 ± 0.23 mmol/mg protein, non-stratified malaria (39): 1.63 ± 0.16 mmol/mg protein, healthy controls (30): 3.38 ± 0.18 mmol/mg protein	Severe malaria (18): 50722, malarial anemia (21): 17346, non-stratified malaria (39): 28035	Microscopy	HPLC	Alpha-tocopherol
13	Johnkennedy N and Uche OA, 2012	2012	Case-control study	Nigeria	Africa	Not specified	Malaria (80), uninfected controls (60)	Adults	P. falciparum	Not specified	45-65 years	Not specified	Not specified	Vitamin E levels was significantly decreased in malaria as compared to uninfected controls	Malaria patients (10): 8.61 ± 1.12 mg/L, uninfected controls (10): 12.13 ± 1.54 mg/L	Not specified	Microscopy	Tietz (1976b)	Vitamin E (form is not specified)
14	Kulkarni et al., 2003	2003	Case-control study	India	Asia	NS	P. falciparum malaria patients (25), P.vivax malaria patients (25), healthy controls (25)	Adults	P. falciparum, P. vivax	Not specified	20-45 years	Symptomatic malaria	Symptomatic malaria	1. Vitamin E levels was significantly decreased in malaria as compared to uninfected controls. 2. Vitamin E levels was significantly decreased in P. falciparum malaria as compared to P. vivax malaria.	P. falciparum (25): 0.706 ± 0.065 mg%, P.vivax (25): 0.93 ± 0.092 mg%, healthy controls (25): 1.22 ± 0.046 mg%	Not specified	Microscopy	Barker and Frank, 1976	Vitamin E (form is not specified)
15	Nnodim et al., 2022	2022	Case-control study	Nigeria	Africa	Not specified	Malaria (40), uninfected controls (20)	Not specified	P. falciparum	Not specified	Not specified	Not defined	Not defined	Vitamin E levels was significantly decreased in malaria as compared to uninfected controls.	Malaria (40): 5.84 ± 1.75 mg/dL, healthy controls (20): 8.60 ± 0.71 mg/dL	Not specified	Microscopy	Rosenberg (1992)	Vitamin E (form is not specified)
16	Nwagha et al., 2011	2011	Cross-sectional study	Nigeria	Africa	NS	Pregnant women (130), non-pregnant women (30)	Pregnant and non-pregnant women	P. falciparum	Not specified	Not specified	Asymptomatic malaria	Asymptomatic malaria	No difference in vitamin E levels between malaria and uninfected controls.	Not specified	Not specified	Microscopy	Pearson (1980)	Vitamin E (form is not specified)
17	Ogbodo et al., 2016	2016	Cross-sectional study	Nigeria	Africa	Not specified	Pregnant women: malaria (119), uninfected controls (30)	Pregnant women	P. falciparum	Adults	24-36 years	Symptomatic malaria	Symptomatic malaria	1. Vitamin E increased significantly as malaria density increased.	Malaria: mild parasite density: 2.05±0.27 mg/dL, moderate parasite density: 3.32±0.23 mg/dL, uninfected control (58): 0.89 ± 0.09 mg/dL	Not specified	Microscopy	Ene-Obong (2003)	Vitamin E (form is not specified)
18	Onyeneke et al., 2018	2018	Cross-sectional study	Nigeria	Africa	Not specified	Pregnant women: malaria (44), non-malaria (68)	Pregnant women	P. falciparum	Adults	Adults	Not defined	Not defined	1. Vitamin E levels was significantly decreased in malaria as compared to uninfected controls 2. Vitamin E increased significantly as malaria density increased.	Pregnant women: malaria (44): 0.78 ± 0.05 mg/dl, non-malaria (68): 0.89 ± 0.03. Non-pregnant women: malaria (44): 0.78 ± 0.03 mg/dl, non-malaria (68): 0.96 ± 0.03 mg/dl	Not specified	Microscopy	Desai (1984)	Vitamin E (form is not specified)
19	Onyesom et al., 2010	2010	Cross-sectional study	Nigeria	Africa	2009	Malaria (113), uninfected control 87)	Children	P. falciparum	Not specified	0-12 years	Symptomatic malaria	Symptomatic malaria	1. Vitamin E levels was significantly decreased in malaria as compared to uninfected controls 2. Vitamin E increased significantly as malaria density increased.	Malaria (113): 0.78 ± 0.32 mg/dl, uninfected control 87): 0.96 ± 0.21 mg/dl	6203.01 ± 1216.79	Microscopy	Quaife et al., 1949	Total tocopherols
20	Prasannachandra et al., 2006	2006	Cross-sectional study	India	Asia	Not specified	Malaria (28), uninfected control 26)	Adults	P. falciparum, P.vivax	Not specified	16-55 years	Symptomatic malaria	Symptomatic malaria	Vitamin E levels was significantly decreased in malaria as compared to uninfected controls	P. falciparum (9): 2.873 ± 1.019 mg/L, P. vivax (13): 3.020 ± 1.218 mg/L, uninfected control (26): 7.129 ± 2.89 mg/L	Not specified	Microscopy	Bieri et al., 1964	Alpha-tocopherol
21	Stuetz et al., 2006	2006	Case-control study	Thailand	Asia	1998-2000	Pregnant women: malaria (50), uninfected control (58)	Pregnant women	Not specified	Malaria (50): 24.7 (15–40), uninfected control (58): 25.2 (16–40)	Not specified	Not specified	Not specified	Vitamin E levels was significantly increased in malaria as compared to uninfected controls	Malaria (50): 15.6 ± 6.3, uninfected control (58): 7.7 ± 3.8	Not specified	Microscopy	HPLC	Alpha-tocopherol
22	Thurnham et al., 1990	1990	Case-control study	Thailand	Asia	Not specified	Rural area: malaria (20), uninfected control (16); Urban: malaria (22), uninfected control (13)	Children and adults	Rural area: P. falciparum; Urban: P. falciparum/P. vivax	Not specified	Rural area: 6–38 years; Urban:: 17-49 years	Symptomatic malaria	Symptomatic malaria	Vitamin E levels was significantly decreased in malaria as compared to uninfected controls	Rural area: malaria (20): 9.85 (3.00-17.22), uninfected control (16): 12.71 (8.79-17.93); Urban: malaria (22): 13.28 (9.01-23.5), uninfected control (13): 18.59 (15.69-54.37)	Rural area (11): 80 (1-2280); Urban (23): 32 (1-1900)	Microscopy	HPLC	Alpha-tocopherol
23	Upadhyay et al., 2011	2011	Cross-sectional study	India	Asia	Not specified	P. falciparum (50), P. vivax (50), uninfected controls (50)	Adults	P. falciparum, P.vivax	Not specified	20–52 years	Symptomatic malaria	Symptomatic malaria	Vitamin E levels was significantly decreased in malaria as compared to uninfected controls	P. falciparum (50): 0.269 ± 0.1 mg%, P. vivax (50): 0.33 ± 0.13 mg%, uninfected controls (50): 1.09 ± 2.05 mg%	Not specified	Not specified	Barker and Frank, 1976	Vitamin E (form is not specified)
