# Supplementary material for: Effect of Malaria on Blood Levels of Vitamin E: A Systematic Review and Meta-Analysis
Source: Nutrients. 2023 Aug 5;15(15):3472. doi: 10.3390/nu15153472 (PMC10421180; doi:10.3390/nu15153472)
Supplement: Supplementary file 1 [file nutrients-15-03472-s001.zip › Table S3. Quality of included studies.xls]

## Sheet: Case-control studies
Malaria is associated with a significant reduction in blood levels of vitamin E: A systematic review and meta-analysis Running title: Vitamin E and malaria Manas Kotepui1, Frederick Ramirez Masangkay2, Aongart Mahittikorn3*, Kwuntida Uthaisar Kotepui1 1Medical Technology, School of Allied Health Sciences, Walailak University, Tha Sala, Nakhon Si Thammarat, Thailand 2Department of Medical Technolo…
Table S3. Quality of the included studies
JBI CRITICAL APPRAISAL CHECKLIST FOR CASE CONTROL STUDIES
No.	Study	1. Were the groups comparable other than the presence of disease in cases or the absence of disease in controls?	2. Were cases and controls matched appropriately?	3. Were the same criteria used for identification of cases and controls?	4. Was exposure measured in a standard, valid and reliable way?	5. Was exposure measured in the same way for cases and controls?	6. Were confounding factors identified?	7. Were strategies to deal with confounding factors stated?	8. Were outcomes assessed in a standard, valid and reliable way for cases and controls?	9. Was the exposure period of interest long enough to be meaningful?	10. Was appropriate statistical analysis used?	Overall appraisal:
1	Abdullahi et al., 2021	Yes	Yes	Yes	Yes	Yes	Yes	Yes	Yes	Yes	Yes	Include
2	Adelekan et al., 1997	Yes	Yes	Yes	Yes	Yes	No	No	Yes	Yes	Yes	Include
3	Aghedo et al., 2013	Yes	Yes	Yes	Yes	Yes	Yes	Yes	Yes	Yes	Yes	Include
4	Asaolu MF and Igbaakin PA, 2009	Yes	Yes	Yes	Yes	Yes	No	No	Yes	Yes	Yes	Include
5	Das et al., 1996	Yes	Yes	Yes	Yes	Yes	Yes	Yes	Yes	Yes	Yes	Include
6	Griffiths et al., 2001	Yes	Yes	Yes	Yes	Yes	Yes	Yes	Yes	Yes	Yes	Include
7	Johnkennedy N and Uche OA, 2012	Yes	Yes	Yes	Yes	Yes	No	No	Yes	No	No	Include
8	Kulkarni et al., 2003	Yes	Yes	Yes	Yes	Yes	No	No	Yes	Yes	No	Include
9	Nnodim et al., 2022	Yes	No	Yes	Yes	Yes	No	No	Yes	No	Unclear	Include
10	Stuetz et al., 2006	Yes	Yes	Yes	Yes	Yes	Yes	Yes	Yes	Yes	Yes	Include
11	Thurnham et al., 1990	Yes	Yes	Yes	Yes	Yes	Unclear	Unclear	Yes	Yes	No	Include

## Sheet: Cross-sectional studies
JBI CRITICAL APPRAISAL CHECKLIST FOR ANALYTICAL CROSS SECTIONAL STUDIES
No.	Study	1. Were the criteria for inclusion in the sample clearly defined?	2. Were the study subjects and the setting described in detail?	3. Was the exposure measured in a valid and reliable way?	4. Were objective, standard criteria used for measurement of the condition?	5. Were confounding factors identified?	6. Were strategies to deal with confounding factors stated?	7. Were the outcomes measured in a valid and reliable way?	8. Was appropriate statistical analysis used?	Overall appraisal:
1	Abubakar et al., 2016	Yes	Yes	Yes	Yes	No	No	Yes	Unclear	Include
2	Carbonneau et al., 1994	Yes	Yes	Yes	Yes	Yes	Yes	Yes	Yes	Include
3	Delmas-Beauvieux et al., 1995	Yes	Yes	Yes	Yes	Yes	Yes	Yes	Yes	Include
4	Ekeanyanwu et al., 2009	Yes	Yes	Yes	Yes	No	No	Yes	Yes	Include
5	Nwagha et al., 2011	Yes	Yes	Yes	Yes	Yes	Yes	Yes	Yes	Include
6	Ogbodo et al., 2016	Yes	Yes	Yes	Yes	No	No	Yes	Unclear	Include
7	Onyeneke et al., 2018	Yes	Yes	Yes	Yes	No	No	Yes	Yes	Include
8	Onyesom et al., 2010	Yes	Yes	Yes	Yes	Yes	Yes	Yes	Unclear	Include
9	Prasannachandra et al., 2006	Yes	Yes	Yes	Yes	No	No	Yes	Unclear	Include
10	Upadhyay et al., 2011	Yes	Yes	Yes	Yes	No	No	Yes	Yes	Include

## Sheet: Cohort studies
CHECKLIST FOR COHORT STUDIES
No.	Study	1. Were the two groups similar and recruited from the same population?	2. Were the exposures measured similarly to assign people to both exposed and unexposed groups?	3. Was the exposure measured in a valid and reliable way?	4. Were confounding factors identified?	5. Were strategies to deal with confounding factors stated?	6. Were the groups/participants free of the outcome at the start of the study (or at the moment of exposure)?	7. Were the outcomes measured in a valid and reliable way?	8. Was the follow up time reported and sufficient to be long enough for outcomes to occur?	9. Was follow up complete, and if not, were the reasons to loss to follow up described and explored?	10. Were strategies to address incomplete follow up utilized?	11. Was appropriate statistical analysis used?	Overall appraisal:
1	Das BS and Nanda NK, 1999	Yes	Yes	Yes	Yes	Yes	Yes	Yes	Yes	Yes	Yes	Yes	Include
2	Davis et al., 1994	Yes	Yes	Yes	Yes	Yes	Yes	Yes	Yes	Yes	Unclear	Yes	Include
